# Supplementary material for: Why Not Pedal for the Planet? The Role of Perceived Norms for Driver Aggression as a Deterrent to Cycling
Source: Int J Environ Res Public Health. 2023 Mar 15;20(6):5163. doi: 10.3390/ijerph20065163 (PMC10049320; doi:10.3390/ijerph20065163)
Supplement: Supplementary file 1 [file ijerph-20-05163-s001.zip]

Archive with 1 entries (1 files):
- ijerph-2252669-supplementary.pdf
